# Supplementary material for: Effective governance for management of invasive alien plants: evidence from the perspective of forest and wildlife officers in Sri Lanka
Source: PeerJ. 2020 Jan 6;8:e8343. doi: 10.7717/peerj.8343 (PMC6951289; doi:10.7717/peerj.8343)
Supplement: Supplemental Information 1 [file peerj-08-8343-s001.xlsx]

## Sheet: Sheet1
occupation	age	gender	edu quali	position	work experience	work location	define	Scientific	Geographic	skills	strategies	policy	satisfaction
1	39	1	0	1	9	1	1	0	0	1	1	1	1
1	40	1	0	1	11	3	1	0	0	1	0	1	0
1	46	1	0	0	18	3	0	0	0	1	0	0	0
1	54	1	0	0	32	3	0	0	0	1	1	0	0
1	52	1	0	0	30	3	0	0	0	1	1	0	0
1	35	1	0	1	5	3	1	0	0	1	1	1	0
1	31	1	1	1	4	3	1	1	1	1	1	1	0
1	41	1	0	0	13	3	0	0	0	0	0	0	0
1	40	1	0	0	12	3	0	0	0	0	0	0	0
1	49	1	0	1	27	2	1	1	1	1	1	0	0
1	37	1	0	1	10	1	0	0	0	0	0	0	0
1	42	1	0	0	17	1	0	0	0	0	0	0	0
1	45	1	0	0	25	1	1	0	0	1	0	0	0
1	42	0	0	0	16	1	0	0	0	0	0	0	0
1	57	1	0	1	32	1	1	0	1	1	1	0	0
1	45	1	0	0	23	1	0	0	0	1	0	0	1
1	56	1	0	0	32	1	0	0	0	0	0	0	0
1	27	0	0	0	2	1	1	0	0	1	1	0	1
1	47	1	0	0	24	1	1	0	0	0	0	0	1
1	43	1	0	0	14	1	1	0	0	0	0	0	1
1	45	1	0	0	24	1	1	1	0	0	0	0	1
1	51	1	1	1	31	2	1	0	0	1	0	1	0
1	40	1	0	0	14	2	0	0	0	1	0	0	1
1	52	1	0	0	29	1	0	0	0	0	0	0	1
1	35	1	0	0	12	1	0	1	0	1	1	0	0
1	42	1	0	0	13	1	0	0	0	0	0	0	1
1	32	1	0	0	6	1	0	0	0	1	0	0	0
1	29	0	0	0	3	1	0	0	0	1	0	0	1
1	50	1	0	0	21	1	0	1	0	0	0	0	1
1	50	1	0	0	27	2	0	0	0	0	0	0	1
1	59	1	0	0	36	2	1	0	0	1	0	0	1
1	42	1	0	0	16	2	1	0	0	1	0	0	1
1	43	0	0	0	18	2	0	0	0	0	0	0	1
1	40	1	0	0	13	2	1	0	0	0	0	0	1
1	50	1	0	1	23	2	1	0	0	0	0	0	1
1	53	1	0	0	31	2	1	0	0	1	0	0	1
1	38	1	0	0	14	2	1	0	0	1	0	0	0
1	33	0	0	0	8	2	0	0	0	0	0	0	1
1	42	1	0	0	17	2	0	0	0	0	0	0	1
1	39	1	0	0	19	2	0	0	0	1	0	0	1
1	49	0	1	0	28	2	0	0	0	0	0	0	1
1	49	1	1	1	21	2	1	1	1	1	0	0	1
1	28	0	0	0	3	2	0	0	0	0	0	0	1
1	38	1	0	0	14	2	0	0	0	1	0	0	1
1	46	1	1	0	18	3	0	1	0	1	1	0	1
1	59	1	0	0	29	1	0	0	0	0	0	0	1
1	41	1	0	0	15	1	0	0	0	1	0	0	1
1	47	1	0	0	23	1	0	0	0	1	0	0	0
1	45	0	0	1	17	2	1	1	0	1	1	0	0
1	46	1	0	0	22	1	0	0	0	1	0	0	0
1	36	1	0	0	14	1	0	0	0	0	0	0	0
1	39	1	1	1	15	2	0	1	1	1	1	0	0
1	43	1	0	1	16	1	1	0	0	1	0	0	0
1	36	1	0	0	13	2	0	0	0	0	0	0	0
1	48	1	0	0	21	2	0	0	0	1	0	0	0
1	41	0	0	0	17	2	0	0	0	0	0	0	1
1	28	1	0	0	5	3	0	0	0	0	0	0	0
1	29	1	0	1	5	3	1	1	1	1	0	0	0
1	31	0	0	0	8	3	1	0	0	1	0	0	1
1	31	1	0	1	5	2	1	1	1	1	1	0	0
1	32	1	0	0	6	2	1	0	0	1	0	0	1
1	45	0	1	0	17	2	0	0	0	0	0	0	0
1	42	1	1	1	16	2	1	1	1	1	0	0	0
1	47	0	0	0	21	2	0	0	0	0	0	0	0
1	54	1	0	0	34	2	0	0	0	1	0	0	0
1	28	1	1	0	8	3	0	1	0	1	1	0	0
1	56	1	0	0	36	1	0	0	0	0	0	0	0
1	42	1	0	0	19	1	0	0	0	1	0	0	0
1	48	1	0	0	23	1	0	0	0	1	0	0	0
1	44	0	0	1	17	2	0	1	0	1	1	0	0
1	36	1	0	0	12	1	0	0	0	1	0	0	0
1	40	1	0	0	12	1	0	0	0	0	0	0	0
1	43	1	1	1	19	2	0	1	0	1	1	0	0
1	39	1	0	1	13	1	0	0	0	1	0	0	0
1	28	1	0	0	7	2	0	0	0	0	0	0	0
1	41	1	0	0	18	2	0	0	0	1	0	0	0
1	40	0	0	0	13	2	0	0	0	0	0	0	0
1	28	1	0	0	2	3	0	0	0	0	0	0	0
1	29	1	0	1	3	3	1	1	1	1	0	0	0
1	31	0	0	0	3	3	0	0	0	1	0	0	0
1	31	1	0	1	7	2	1	1	0	1	1	0	0
1	39	1	0	0	13	2	0	0	0	1	0	0	0
1	49	0	1	0	27	2	0	0	0	0	0	0	0
1	49	1	1	1	22	2	1	1	1	1	0	1	0
1	28	0	0	0	3	2	0	0	0	0	0	0	0
1	38	1	0	0	17	2	0	0	0	1	0	0	0
1	46	1	1	0	19	3	0	1	0	1	1	0	0
1	59	1	0	0	33	1	0	0	0	0	0	0	1
1	41	0	0	0	14	1	0	0	0	1	0	0	0
1	47	1	0	0	24	1	0	0	0	1	0	0	0
1	45	0	0	1	24	2	0	1	0	1	1	0	0
1	46	1	0	0	17	1	0	0	0	1	0	0	0
1	36	1	0	0	12	1	0	0	0	0	0	0	0
1	39	1	1	1	15	2	0	1	0	1	1	1	0
1	43	1	0	1	17	1	0	0	0	1	0	1	0
1	36	1	0	0	9	2	0	0	0	0	0	0	0
1	48	1	0	0	24	2	0	0	0	1	0	0	0
1	41	0	0	0	18	2	0	0	0	0	0	0	0
1	28	1	0	0	5	3	0	0	0	0	0	0	1
1	29	1	0	1	7	3	0	1	1	1	0	0	0
1	31	0	0	0	4	3	0	0	0	1	0	0	0
1	31	1	0	1	9	2	0	1	0	1	1	0	1
1	39	1	0	0	11	2	0	0	0	1	0	0	1
1	49	0	1	0	20	2	0	0	0	0	0	0	0
1	49	1	1	1	26	2	1	1	1	1	0	1	0
1	28	0	0	0	3	2	0	0	0	0	0	0	0
1	38	1	0	0	15	2	0	0	0	1	0	0	1
1	46	1	1	0	26	3	0	1	0	1	1	0	0
1	59	1	0	0	40	1	0	0	0	0	0	0	1
1	41	0	0	0	17	1	0	0	0	1	0	0	0
1	47	1	0	0	21	1	0	0	0	1	0	0	0
1	45	0	0	1	21	2	1	1	0	1	1	0	0
1	46	1	0	0	18	1	0	0	0	1	0	0	1
1	36	1	0	0	9	1	0	0	0	0	0	0	0
1	39	1	1	1	12	1	0	1	1	1	1	1	0
1	43	1	0	1	18	1	1	0	0	1	0	0	0
1	36	1	0	0	9	2	0	0	0	0	0	0	1
1	48	1	0	1	21	3	0	0	0	1	0	0	0
1	41	0	0	0	15	2	0	0	0	0	0	0	1
1	28	1	0	0	1	3	0	0	0	0	0	0	0
1	29	1	0	1	6	3	2	1	1	1	0	0	0
1	31	0	0	0	2	3	0	0	0	1	0	0	1
0	50	1	0	0	24	3	1	0	0	1	1	0	0
0	29	0	0	0	1	2	0	1	1	1	0	0	0
0	34	1	1	1	5	3	1	0	1	0	0	1	0
0	35	1	0	0	9	2	1	0	0	0	0	0	0
0	31	1	1	0	7	3	1	0	0	1	1	1	0
0	30	1	0	0	4	3	0	0	0	1	1	0	1
0	27	1	0	0	7	3	1	0	0	1	0	0	0
0	26	1	0	0	3	3	1	0	0	1	0	0	0
0	34	1	0	0	11	1	1	0	0	1	1	0	0
0	40	1	0	0	13	3	1	0	0	0	0	0	0
0	34	0	0	0	10	2	1	1	0	1	1	0	0
0	31	1	0	0	8	3	1	0	0	1	0	0	0
0	32	1	0	0	6	3	1	0	0	1	0	0	0
0	28	1	0	0	2	3	1	0	0	0	0	0	0
0	34	1	0	0	6	3	0	0	0	1	0	0	0
0	36	1	0	0	12	3	1	0	0	0	0	0	0
0	37	1	0	0	14	1	0	0	0	0	0	0	1
0	35	1	0	0	9	3	0	0	0	0	0	0	0
0	31	1	0	0	10	2	1	0	0	1	0	0	0
0	31	0	1	0	7	2	1	1	1	1	0	0	0
0	28	1	1	1	4	3	0	0	0	0	0	1	0
0	29	1	1	0	8	1	1	0	0	1	0	1	0
0	28	1	0	0	6	3	1	1	1	1	1	0	1
0	29	0	0	0	1	2	1	1	0	1	0	0	0
0	48	1	0	0	21	3	0	0	0	1	1	0	0
0	32	1	0	0	11	3	1	0	0	1	0	0	0
0	46	1	1	0	21	3	0	0	0	1	0	0	0
0	38	0	1	1	12	3	1	0	0	0	0	1	0
0	58	1	0	1	34	3	1	1	1	1	0	1	0
0	28	1	1	0	2	2	1	1	0	0	0	0	0
0	32	1	0	0	8	3	1	1	0	1	0	0	0
0	30	1	0	0	9	3	0	0	0	1	0	0	1
0	41	1	0	1	12	2	1	1	1	1	0	1	0
0	31	1	0	0	5	3	1	0	0	1	0	0	0
0	35	1	0	0	11	3	1	0	0	0	0	0	0
0	53	1	0	1	26	3	1	1	1	1	0	0	0
0	29	1	0	0	4	1	1	0	0	0	0	0	0
0	31	1	1	0	7	3	1	0	0	0	0	0	0
0	28	1	0	0	1	1	1	0	0	1	0	0	0
0	34	1	0	0	8	2	0	0	0	1	0	0	0
0	35	1	0	1	7	2	1	1	0	1	0	0	0
0	41	1	0	0	20	3	1	0	0	1	0	0	0
0	31	1	1	1	4	3	1	1	1	1	1	1	0
0	47	1	0	0	21	2	1	1	0	1	1	0	0
0	35	1	0	0	13	3	1	0	0	1	0	0	0
0	31	1	0	0	3	3	1	0	0	0	0	0	0
0	30	1	1	0	6	3	0	0	0	0	0	1	0
0	33	1	0	0	4	1	1	1	0	1	0	0	0
0	34	0	0	1	6	1	1	1	1	1	1	0	0
0	38	1	0	0	9	1	1	0	0	0	1	0	0
0	51	1	1	1	24	2	1	1	1	1	0	1	0
0	43	1	0	0	17	3	1	0	0	1	0	0	0
0	37	1	0	0	9	3	1	0	0	1	0	0	0
0	49	1	0	1	28	1	1	1	1	0	0	1	0
0	30	1	0	0	3	2	1	1	0	1	0	0	1
0	28	0	0	0	2	1	1	0	0	1	1	0	0
0	51	1	0	1	25	2	1	1	1	1	0	1	0
0	29	1	0	0	9	1	1	0	0	1	0	0	0
0	43	1	1	1	18	2	1	1	1	1	0	1	0
0	30	0	0	0	6	1	0	0	0	1	0	0	0
0	28	1	1	0	7	2	1	1	0	0	0	1	0
0	32	1	0	1	6	3	1	1	0	1	0	1	0
0	30	1	0	0	10	3	0	0	0	1	0	0	0
0	41	1	0	1	16	2	1	1	1	1	0	1	0
